# Supplementary material for: Comprehensive Genome Analysis of Neisseria meningitidis from South America Reveals a Distinctive Pathogenicity-Related Prophage Repertoire
Source: Int J Mol Sci. 2022 Dec 12;23(24):15731. doi: 10.3390/ijms232415731 (PMC9779448; doi:10.3390/ijms232415731)
Supplement: Supplementary file 1 [file ijms-23-15731-s001.zip]

Archive with 1 entries (1 files):
- ijms-1999247-supplementary.pdf
